# Supplementary material for: In vivo Multiphoton Microscopy Technique to Reveal the Physiology of the Mouse Placenta
Source: Am J Reprod Immunol. 2012 May 24;68(3):271–8. doi: 10.1111/j.1600-0897.2012.01161.x (PMC3465783; doi:10.1111/j.1600-0897.2012.01161.x)
Supplement: Supplementary file 8 [file aji0068-0271-SD9.txt]

Supplementalvideos:
Supplementalvideo1: Fetal bloodflowinsidetheplacenta. Day 17 pregnantfemale
B10.PL mice were deeply anesthetized and one of the placentas exposed, according to
the protocol summarized in figure 2. Fetuses were i.p. injected, underneath the
umbilical cord, with FITC-Dextran just before the image acquisition. The image was
acquired in a Zeiss Stereo Lumar stereoscope. A total of 150 consecutive tiff images 
were acquired during 5 min. The fluorescent lamp was kept on during the whole
period of observation and the filtersused were: excitation:BP 470/40nm; emission:
BP525/50 nm. This movie is representative of 3 independent observations in total.
Notethe fetal blood flow throughout theplacental labyrinthzoneand umbilical cord.
Supplemental video 2: 3D reconstruction of maternal-fetalblood vessels inside the
placenta. Day17pregnant female B10.PLmice were deeplyanesthetized and oneof
the placentas exposed, according to the protocol summarized in figure 2. Fetuses were
i.v.injected (underneaththe umbilical cord)withFITC-Dextran and mothers werei.v.
injected with Rhodamine B-Dextran.Bothinjections weredonejust before theimage
acquisition. Z-stack images were acquired in a two-photon microscope. The final 3D
reconstruction was done in Imaris software. These images were acquired using the
following configuration: excitation laser wavelength: 840 nm; FITC-Dextran emission:
519 nm; RhodamineBisothiocyanate-Dextran: 600 nm. Thismovie isrepresentativeof
3 observations intotal. This 3D reconstruction shows the distribution of fetal (green)
and maternal (red)blood, firstas observed andafter asa 3D model. 
Supplemental video 3: 3D reconstruction of placenta. Day 17 pregnantfemale B10.PL
mice were deeply anesthetized and one of the placentas exposed, according to the
protocol summarized in figure2. Fetuses were i.v.injected (underneath the umbilical
cord) with FITC-Dextran and mothers were i.v. injected with Rhodamine B-Dextran.
Both injections were done just before the image acquisition. To allow fetal
trophoblasts observation, these females were crossed withB10.PL.Cyan males.Z-stack
images were acquired in a two-photon microscope. The final 3D reconstruction was 
done in Imaris software. These images were acquired using the following
configuration: excitation laser wavelength: 840 nm; FITC-Dextran emission: 519 nm;
Rhodamine B isothiocyanate-Dextran: 600 nm; Cyan emission: 480nm. This movie is
representative of 3 observations in total. This 3D reconstruction shows the distribution
of fetal tissues(blue), fetal (green)andmaternal(red)blood;itshows first as observed
and after asa 3D model. 
 
Supplemental video 4: Maternal blood flow inside the placenta. Day 17 pregnant
female B10.PL mice were deeply anesthetized and one of the placentas exposed,
according tothe protocol summarized in figure 2. Eachanimalwerei.v. injected withRhodamine B-Dextran just before the image acquisition. Sequential z-stack images 
were acquiredinatwo-photonmicroscope by aperiod of15min. Theseimageswere
acquired using the following configuration: excitation laser wavelength: 900 nm;
Rhodamine B isothiocyanate-Dextran: 600 nm. This movie is representative of 3
observations in total. Note the maternalblood flowing inside the placental labyrinth
zone.
Supplemental video 5: P. chabaudi-infected red blood cells (Pc-iRBCs) stop flowing
inside the placenta. Day 17 pregnant female B10.PL mice were deeply anesthetized
and one of theplacentas exposed,accordingto the protocol summarized in figure 2.
Each animal were i.v. injected with Rhodamine B-Dextran containing Pc-iRBCs just
before the image acquisition.Sequentialz-stackimages wereacquiredina two-photon
microscope by a periodof 25 min. Thefinal movie was done inImageJ software. These
images were acquired using the followingconfiguration: excitation laser wavelength:
900nm;GFPwavelengthemission: 509nm; RhodamineBisothiocyanate-Dextran: 600
nm. This movie is representative of 3 observations in total. Note the GFP+ Pc-iRBCs
stoppedatthe centralregion of theobserved field. 
 
